# Supplementary material for: DGAT inhibition at the post‐absorptive phase reduces plasma FA by increasing FA oxidation
Source: EMBO Mol Med. 2023 Oct 4;15(11):e18209. doi: 10.15252/emmm.202318209 (PMC10630880; doi:10.15252/emmm.202318209)
Supplement: Supplementary file 1 — Source Data for Figure 1 [file EMMM-15-e18209-s003.zip]

Archive with 6 entries (6 files):
- Fig 1B.xlsx
- __MACOSX/._Fig 1B.xlsx
- Fig 1C.xlsx
- __MACOSX/._Fig 1C.xlsx
- Fig 1D.xlsx
- __MACOSX/._Fig 1D.xlsx
