# Supplementary material for: DGAT inhibition at the post‐absorptive phase reduces plasma FA by increasing FA oxidation
Source: EMBO Mol Med. 2023 Oct 4;15(11):e18209. doi: 10.15252/emmm.202318209 (PMC10630880; doi:10.15252/emmm.202318209)
Supplement: Supplementary file 1 — Source Data for Figure 1 [file EMMM-15-e18209-s003.zip › Fig 1B.xlsx]

## Sheet: NEFA
		Time	Vehicle								DGATi
		0	0.644188	0.868411	0.55186	0.756299	0.875006	0.71673	0.459533		0.644188	0.782678	0.558455	0.518886	0.545266	0.670567	0.828842	0.940954
		30	0.255094	0.710136	0.571645	0.74311	0.696946	0.875006	0.479318		0.466128	0.637593	0.650782	0.426559	0.617808	0.848626	0.406775	0.512292
		60	0.439749	0.419964	0.72992	0.598024	0.74311	0.762894	0.512292		0.512292	0.452938	0.57824	0.261689	0.41337	0.571645	0.532076	0.518886
		120	0.57824	0.71673	0.650782	0.769489	0.677162	0.696946	0.696946		0.393585	0.532076	0.538671	0.321042	0.532076	0.670567	0.380396	0.710136

## Sheet: Insulin
			Time	Vehicle								DGATi
			0	1.2418	0.88222	0.416876	0.416876	0.586092	2.69072	0.51206		0.903372	0.501484	0.77646	0.638972	1.36872	1.37929
			30	0.543788	0.490908	0.24766	0.480332	0.279388	0.490908	0.163052		0.469756	0.279388	0.395724	0.35342	0.427452	0.332268
			60	0.575516	0.6707	0.311116	0.110172	0.332268	0.6707	0.1419		0.385148	0.311116	0.19478	0.45918	0.395724	0.19478
			120	0.438028	0.490908	0.24766	0.163052	0.215932	0.77646	0.289964		0.385148	0.205356	0.19478	0.258236	0.395724	0.258236

## Sheet: Glucose
		Time	Vehicle								DGATi
		0	7.3	6.3	6.7	6	5.8	5.3	6.4		7.3	6.3	6.5	6.3	4.9	5.8	5.9	5.8
		30	7.4	7.2	6.4	7.2	6.8	6.5	6.7		9.9	7.4	7.7	7.6	6.2	6.5	7	6.5
		60	8.2	6.9	6.7	7	6.9	6.8	6.8		6.8	7.1	7.7	6.5	5	5.5	5.8	6.4
		120	8.2	6.1	5.7	5.9	7.2	5.2	6		6.4	6.7	6.6	5.9	5	4.2	7.2	6
