# Supplementary material for: DGAT inhibition at the post‐absorptive phase reduces plasma FA by increasing FA oxidation
Source: EMBO Mol Med. 2023 Oct 4;15(11):e18209. doi: 10.15252/emmm.202318209 (PMC10630880; doi:10.15252/emmm.202318209)
Supplement: Supplementary file 1 — Source Data for Figure 1 [file EMMM-15-e18209-s003.zip › Fig 1C.xlsx]

## Sheet: NEFA
		Time	Control RT					DGATi RT
		0	0.889199	1.02462	0.970452	1.2413	1.62048		1.09233	1.01108	1.6611	1.0517	1.0517
		120	1.18713	1.20067	1.16004	1.22775	1.16004		1.25484	0.848572	0.753777	0.970452	0.916283
		240	1.13296	1.30901	0.862114	0.902741	1.07879		0.482933	0.686066	0.510017	0.658981	0.658981

## Sheet: Glycerol
		Control RT					DGATi RT
	0	358.861	426.086	384.071	703.388	384.071		409.28	400.877	468.102	367.264	333.652
	120	300.04	360.542	291.637	291.637	291.637		367.264	484.908	325.249	291.637	501.714
	240	291.637	249.621	148.784	190.799	157.187		190.799	258.024	165.59	291.637	224.412

## Sheet: Glucose
				Control RT					DGATi RT
			0	9.5	9.5	9.2	11.5	9.2		11.4	10.3	9.6	9.7	10.3
			120	8.2	8.5	8.8	8.5	10.3		7.7	10.4	7.8	7.9	9.7
			240	7.7	7.8	9.5	9.3	10		8.2	7.9	8.5	7.5	9.2
