# Supplementary material for: DGAT inhibition at the post‐absorptive phase reduces plasma FA by increasing FA oxidation
Source: EMBO Mol Med. 2023 Oct 4;15(11):e18209. doi: 10.15252/emmm.202318209 (PMC10630880; doi:10.15252/emmm.202318209)
Supplement: Supplementary file 1 — Source Data for Figure 1 [file EMMM-15-e18209-s003.zip › Fig 1D.xlsx]

## Sheet: NEFA
			Control Cold					DGATi Cold
		0	1.07879	1.21214	1.47151	1.2413	1.37672	1.09233	1.1465	1.16004	1.236	1.26838
		120	1.16004	1.17293	1.06525	1.16004	1.30901	1.06525	0.726692	0.306884	0.807946	0.767319
		240	1.2413	1.07879	1.22775	1.20067	0.983994	1.02462	0.658981	0.794403	0.523559	0.631897

## Sheet: Glycerol
				Control Cold					DGATi Cold
			0	501.714	510.117	501.714	367.264	333.652	367.264	367.264	375.668	342.055	400.877
			120	493.311	64.7528	358.861	384.071	392.474	316.846	560.536	510.117	291.637	274.83
			240	283.233	258.024	325.249	241.218	258.024	375.668	190.799	266.427	190.799	232.815

## Sheet: Glucose
				Control Cold					DGATi Cold
			0	8.7	9.1	7.3	8	9.9	8.2	9.7	9.2	9	7.4
			120	11.7	14.1	11.8	10.7	13.4	10.5	16.9	11.7	10.3	13.9
			240	7.2	11	9.2	8.9	7.6	6.8	9.9	7.5	7.3	7.3
