# Supplementary material for: DGAT inhibition at the post‐absorptive phase reduces plasma FA by increasing FA oxidation
Source: EMBO Mol Med. 2023 Oct 4;15(11):e18209. doi: 10.15252/emmm.202318209 (PMC10630880; doi:10.15252/emmm.202318209)
Supplement: Supplementary file 2 — Source Data for Figure 2 [file EMMM-15-e18209-s001.zip]

Archive with 2 entries (2 files):
- Fig 2C.xlsx
- __MACOSX/._Fig 2C.xlsx
