# Supplementary material for: DGAT inhibition at the post‐absorptive phase reduces plasma FA by increasing FA oxidation
Source: EMBO Mol Med. 2023 Oct 4;15(11):e18209. doi: 10.15252/emmm.202318209 (PMC10630880; doi:10.15252/emmm.202318209)
Supplement: Supplementary file 2 — Source Data for Figure 2 [file EMMM-15-e18209-s001.zip › Fig 2C.xlsx]

## Sheet: CPM in H2O
				DMSO	D1+2i	Etomoxir	E+D1+2i	AMPK activator	Act+D1+2i
				2593	2940	2466	2909	2824	4286
				2821	3076	2596	2757	2833	3924
				2612	2941	2484	2829	2790	3800
				2705	3003	2597	2743	2860	3167

## Sheet: CPM internalized
			DMSO	D1+2i	Etomoxir	E+D1+2i	AMPK activator	Act+D1+2i
			33102	21516	33217	18996	26615	20019
			34705	22609	36655	23755	39908	22147
			35471	22861	35912	22995	34715	21755
			36640	22342	36609	23139	34674	22333
